# Supplementary material for: Pharmacogenetics and adverse drug reports: Insights from a United Kingdom national pharmacovigilance database
Source: PLoS Med. 2025 Mar 27;22(3):e1004565. doi: 10.1371/journal.pmed.1004565 (PMC11949333; doi:10.1371/journal.pmed.1004565)
Supplement: S1 Table — (XLSX) [file pmed.1004565.s001.xlsx]

## Sheet: S1
Supplementary Table 1
List of pharmacogenomic drugs, their associated gene(s) and prescriber category.
Drug	Gene	Prescriber category
Flecainide	CYP2D6	Cardiovascular
Propafenone	CYP2D6	Cardiovascular
Codeine	CYP2D6	Analgesics
Tramadol	CYP2D6	Analgesics
Capecitabine	DPYD	Oncology
5-Fluorouracil	DPYD	Oncology
Irinotecan	UGT1A1	Oncology
Tamoxifen	CYP2D6	Oncology
Tegafur	DPYD	Oncology
Acenocoumarol	VKORC1	Cardiovascular
Clopidogrel	CYP2C19	Cardiovascular
Warfarin	VKORC1 +CYP2C9	Cardiovascular
Citalopram	CYP2C19	Psychiatry
Escitalopram	CYP2C19	Psychiatry
Paroxetine	CYP2D6	Psychiatry
Sertraline	CYP2C19	Psychiatry
Venlafaxine	CYP2D6	Psychiatry
Amitriptyline	CYP2D6	Psychiatry
Clomipramine	CYP2C19 + CYP2D6	Psychiatry
Doxepin	CYP2D6	Psychiatry
Imipramine	CYP2C19 + CYP2D6	Psychiatry
Nortriptyline	CYP2D6	Psychiatry
Phenytoin	CYP2C9	Neurology
Carbamazepine	HLA-A + HLA-B	Neurology and psychiatry
Metoprolol	CYP2D6	Cardiovascular
Efavirenz	CYP2B6	Infectious disease
Flucloxacillin	HLA-B	Infectious disease
Voriconazole	CYP2C19	Infectious disease
Aripiprazole	CYP2D6	Psychiatry
Haloperidol	CYP2D6	Psychiatry
Pimozide	CYP2D6	Psychiatry
Zuclopenthixol	CYP2D6	Psychiatry
Atorvastatin	SLCO1B1	Cardiovascular
Simvastatin	SLCO1B1	Cardiovascular
Azathioprine	TPMT	Immunosuppressant, Gastroenterology, Neurology, Rheumatology
Mercaptopurine	TPMT	Immunosuppressant, Gastroenterology, Neurology, Rheumatology, Oncology
Tacrolimus	CYP3A5	Immunosuppressant
Thioguanine	TPMT	Oncology
Atomoxetine	CYP2D6	Psychiatry
