# Supplementary material for: Pharmacogenetics and adverse drug reports: Insights from a United Kingdom national pharmacovigilance database
Source: PLoS Med. 2025 Mar 27;22(3):e1004565. doi: 10.1371/journal.pmed.1004565 (PMC11949333; doi:10.1371/journal.pmed.1004565)
Supplement: S2 Table — (XLSX) [file pmed.1004565.s002.xlsx]

## Sheet: S2
Supplementary Table 2
Number and percentage of adverse drug reactions associated with pharmacogenomic drugs stratified by decade. ADR = Adverse drug reaction.
Decade	Gene	Number of ADR reports	% of ADR reports
1960	CYP2C19	218	1.02151
	SLCO1B1	0	0
	CYP2D6	771	3.61276
	DPYD	1	0.00468582
	UGT1A1	0	0
	VKORC1	28	0.131203
	HLA_A	126	0.590413
	HLA_B	5	0.590413
	TPMT	0	0.0234291
	CYP3A5	0	0
	CYP2B6	0	0
	CYP2C9	73	0.342065
1970	CYP2C19	431	0.659849
	SLCO1B1	0	0
	CYP2D6	1676	2.56591
	DPYD	20	0.0306194
	UGT1A1	0	0
	VKORC1	189	0.289354
	HLA_A	282	0.431734
	HLA_B	347	0.531247
	TPMT	68	0.104106
	CYP3A5	0	0
	CYP2B6	0	0
	CYP2C9	374	0.572583
1980	CYP2C19	527	0.397736
	SLCO1B1	84	0.0633962
	CYP2D6	2490	1.87925
	DPYD	28	0.0211321
	UGT1A1	0	0
	VKORC1	193	0.14566
	HLA_A	1405	1.06038
	HLA_B	1581	1.19321
	TPMT	198	0.149434
	CYP3A5	0	0
	CYP2B6	0	0
	CYP2C9	535	0.403774
1990	CYP2C19	3489	1.91963
	SLCO1B1	3339	1.8371
	CYP2D6	14205	7.81551
	DPYD	77	0.042365
	UGT1A1	40	0.0220078
	VKORC1	600	0.330117
	HLA_A	1363	0.749915
	HLA_B	1760	0.968342
	TPMT	400	0.220078
	CYP3A5	71	0.0390638
	CYP2B6	77	0.042365
	CYP2C9	940	0.517183
2000	CYP2C19	5996	2.61012
	SLCO1B1	5135	2.23532
	CYP2D6	10447	4.54769
	DPYD	785	0.341719
	UGT1A1	107	0.0465782
	VKORC1	1406	0.612047
	HLA_A	1333	0.580269
	HLA_B	1810	0.787912
	TPMT	801	0.348684
	CYP3A5	451	0.196325
	CYP2B6	382	0.166289
	CYP2C9	1904	0.828831
2010	CYP2C19	7503	1.89098
	SLCO1B1	5327	1.34256
	CYP2D6	9986	2.51677
	DPYD	1243	0.313273
	UGT1A1	148	0.0373004
	VKORC1	2023	0.509856
	HLA_A	1333	0.335955
	HLA_B	3874	0.976362
	TPMT	1269	0.319825
	CYP3A5	1131	0.285045
	CYP2B6	370	0.0932509
	CYP2C9	2486	0.626545
2020	CYP2C19	5279	1.6585
	SLCO1B1	3652	1.14735
	CYP2D6	6844	2.15018
	DPYD	794	0.249451
	UGT1A1	98	0.0307887
	VKORC1	730	0.229344
	HLA_A	689	0.216463
	HLA_B	3226	1.01351
	TPMT	545	0.171223
	CYP3A5	1076	0.338047
	CYP2B6	124	0.0389571
	CYP2C9	903	0.283696
