# Supplementary material for: Pharmacogenetics and adverse drug reports: Insights from a United Kingdom national pharmacovigilance database
Source: PLoS Med. 2025 Mar 27;22(3):e1004565. doi: 10.1371/journal.pmed.1004565 (PMC11949333; doi:10.1371/journal.pmed.1004565)
Supplement: S3 Table — (XLSX) [file pmed.1004565.s003.xlsx]

## Sheet: S3
Supplementary Table 3
Number and percentage of adverse drug reaction reports associated with PREPARE drugs that have a pharmacogneomic indication for the gene SLCO1B1 stratified by decade. ADR = Adverse drug reaction.
Decade	SLCO1B1 drugs	Number of ADR reports	% of ADR reports
1980	ATORVASTATIN	0	0
	SIMVASTATIN	84	0.0633962
1990	ATORVASTATIN	937	0.515532
	SIMVASTATIN	2402	1.32157
2000	ATORVASTATIN	2179	0.948542
	SIMVASTATIN	2956	1.28678
2010	ATORVASTATIN	2811	0.708455
	SIMVASTATIN	2516	0.634106
2020	ATORVASTATIN	3200	1.00534
	SIMVASTATIN	452	0.142005
