# Supplementary material for: Pharmacogenetics and adverse drug reports: Insights from a United Kingdom national pharmacovigilance database
Source: PLoS Med. 2025 Mar 27;22(3):e1004565. doi: 10.1371/journal.pmed.1004565 (PMC11949333; doi:10.1371/journal.pmed.1004565)
Supplement: S4 Table — (XLSX) [file pmed.1004565.s004.xlsx]

## Sheet: S4
Supplementary Table 4
Number and percentage of adverse drug reaction reports associated with PREPARE drugs that have a pharmacogneomic indication for the gene CYP2D6 stratified by decade. ADR = Adverse drug reaction.
Decade	CYP2D6 drugs	Number of ADR Reports	% of ADR Reports
1960	AMITRIPTYLINE	294	1.37763
	ARIPIPRAZOLE	0	0
	ATOMOXETINE	0	0
	CLOMIPRAMINE	1	0.00468582
	CODEINE	85	0.398294
	DOXEPIN	8	0.0374865
	FLECAINIDE	0	0
	HALOPERIDOL	46	0.215548
	IMIPRAMINE	217	1.01682
	METOPROLOL	0	0
	NORTRIPTYLINE	120	0.562298
	PAROXETINE	0	0
	PIMOZIDE	0	0
	PROPAFENONE	0	0
	TAMOXIFEN	0	0
	TRAMADOL	0	0
	VENLAFAXINE	0	0
	ZUCLOPENTHIXOL	0	0
1970	AMITRIPTYLINE	333	0.509814
	ARIPIPRAZOLE	0	0
	ATOMOXETINE	0	0
	CLOMIPRAMINE	226	0.346
	CODEINE	163	0.249548
	DOXEPIN	88	0.134725
	FLECAINIDE	0	0
	HALOPERIDOL	129	0.197495
	IMIPRAMINE	205	0.313849
	METOPROLOL	333	0.509814
	NORTRIPTYLINE	111	0.169938
	PAROXETINE	1	0.00153097
	PIMOZIDE	30	0.0459291
	PROPAFENONE	0	0
	TAMOXIFEN	52	0.0796105
	TRAMADOL	0	0
	VENLAFAXINE	0	0
	ZUCLOPENTHIXOL	5	0.00765486
1980	AMITRIPTYLINE	281	0.212075
	ARIPIPRAZOLE	0	0
	ATOMOXETINE	0	0
	CLOMIPRAMINE	369	0.278491
	CODEINE	216	0.163019
	DOXEPIN	60	0.045283
	FLECAINIDE	269	0.203019
	HALOPERIDOL	242	0.182642
	IMIPRAMINE	155	0.116981
	METOPROLOL	301	0.22717
	NORTRIPTYLINE	58	0.0437736
	PAROXETINE	1	0.000754717
	PIMOZIDE	54	0.0407547
	PROPAFENONE	35	0.0264151
	TAMOXIFEN	395	0.298113
	TRAMADOL	0	0
	VENLAFAXINE	1	0.000754717
	ZUCLOPENTHIXOL	53	0.04
1990	AMITRIPTYLINE	320	0.176062
	ARIPIPRAZOLE	0	0
	ATOMOXETINE	0	0
	CLOMIPRAMINE	231	0.127095
	CODEINE	310	0.17056
	DOXEPIN	49	0.0269595
	FLECAINIDE	182	0.100135
	HALOPERIDOL	218	0.119942
	IMIPRAMINE	98	0.053919
	METOPROLOL	84	0.0462163
	NORTRIPTYLINE	34	0.0187066
	PAROXETINE	7526	4.14076
	PIMOZIDE	71	0.0390638
	PROPAFENONE	111	0.0610716
	TAMOXIFEN	810	0.445657
	TRAMADOL	1542	0.848399
	VENLAFAXINE	2447	1.34633
	ZUCLOPENTHIXOL	172	0.0946334
2000	AMITRIPTYLINE	460	0.200243
	ARIPIPRAZOLE	919	0.40005
	ATOMOXETINE	571	0.248562
	CLOMIPRAMINE	152	0.0661672
	CODEINE	495	0.215479
	DOXEPIN	32	0.0139299
	FLECAINIDE	156	0.0679085
	HALOPERIDOL	232	0.100992
	IMIPRAMINE	39	0.0169771
	METOPROLOL	66	0.0287305
	NORTRIPTYLINE	35	0.0152359
	PAROXETINE	2961	1.28895
	PIMOZIDE	13	0.00565904
	PROPAFENONE	23	0.0100121
	TAMOXIFEN	423	0.184136
	TRAMADOL	930	0.404839
	VENLAFAXINE	2800	1.21887
	ZUCLOPENTHIXOL	140	0.0609435
2010	AMITRIPTYLINE	1187	0.299159
	ARIPIPRAZOLE	1309	0.329907
	ATOMOXETINE	385	0.0970313
	CLOMIPRAMINE	94	0.0236908
	CODEINE	2216	0.558497
	DOXEPIN	16	0.00403247
	FLECAINIDE	154	0.0388125
	HALOPERIDOL	395	0.0995516
	IMIPRAMINE	26	0.00655277
	METOPROLOL	85	0.0214225
	NORTRIPTYLINE	115	0.0289834
	PAROXETINE	497	0.125259
	PIMOZIDE	12	0.00302435
	PROPAFENONE	19	0.00478856
	TAMOXIFEN	374	0.094259
	TRAMADOL	1489	0.375272
	VENLAFAXINE	1330	0.335199
	ZUCLOPENTHIXOL	283	0.0713243
2020	AMITRIPTYLINE	984	0.309143
	ARIPIPRAZOLE	1048	0.32925
	ATOMOXETINE	126	0.0395854
	CLOMIPRAMINE	28	0.00879676
	CODEINE	1866	0.586241
	DOXEPIN	7	0.00219919
	FLECAINIDE	90	0.0282753
	HALOPERIDOL	227	0.0713166
	IMIPRAMINE	17	0.00534089
	METOPROLOL	49	0.0153943
	NORTRIPTYLINE	130	0.0408421
	PAROXETINE	179	0.0562364
	PIMOZIDE	4	0.00125668
	PROPAFENONE	3	0.00094251
	TAMOXIFEN	231	0.0725733
	TRAMADOL	763	0.239712
	VENLAFAXINE	866	0.272071
	ZUCLOPENTHIXOL	226	0.0710024
