# Supplementary material for: Pharmacogenetics and adverse drug reports: Insights from a United Kingdom national pharmacovigilance database
Source: PLoS Med. 2025 Mar 27;22(3):e1004565. doi: 10.1371/journal.pmed.1004565 (PMC11949333; doi:10.1371/journal.pmed.1004565)
Supplement: S5 Table — (XLSX) [file pmed.1004565.s005.xlsx]

## Sheet: S5
Supplementary Table 5
Number and percentage of adverse drug reaction reports associated with PREPARE drugs that have a pharmacogneomic indication for the gene CYP2C19 stratified by decade. ADR = Adverse drug reaction.
Decade	CYP2C19 drugs	Number of ADR reports	% of ADR reports
1960	CITALOPRAM	0	0
	CLOMIPRAMINE	1	0.00468582
	CLOPIDOGREL	0	0
	ESCITALOPRAM	0	0
	IMIPRAMINE	217	1.01682
	SERTRALINE	0	0
	VORICONAZOLE	0	0
1970	CITALOPRAM	0	0
	CLOMIPRAMINE	226	0.346
	CLOPIDOGREL	0	0
	ESCITALOPRAM	0	0
	IMIPRAMINE	205	0.313849
	SERTRALINE	0	0
	VORICONAZOLE	0	0
1980	CITALOPRAM	1	0.000754717
	CLOMIPRAMINE	369	0.278491
	CLOPIDOGREL	0	0
	ESCITALOPRAM	0	0
	IMIPRAMINE	155	0.116981
	SERTRALINE	2	0.00150943
	VORICONAZOLE	0	0
1990	CITALOPRAM	916	0.503978
	CLOMIPRAMINE	231	0.127095
	CLOPIDOGREL	217	0.119392
	ESCITALOPRAM	0	0
	IMIPRAMINE	98	0.053919
	SERTRALINE	2027	1.11524
	VORICONAZOLE	0	0
2000	CITALOPRAM	2317	1.00861
	CLOMIPRAMINE	152	0.0661672
	CLOPIDOGREL	1457	0.634248
	ESCITALOPRAM	811	0.353037
	IMIPRAMINE	39	0.0169771
	SERTRALINE	965	0.420075
	VORICONAZOLE	255	0.111004
2010	CITALOPRAM	2446	0.616464
	CLOMIPRAMINE	94	0.0236908
	CLOPIDOGREL	1255	0.316297
	ESCITALOPRAM	292	0.0735926
	IMIPRAMINE	26	0.00655277
	SERTRALINE	3130	0.788852
	VORICONAZOLE	260	0.0655277
2020	CITALOPRAM	1066	0.334905
	CLOMIPRAMINE	28	0.00879676
	CLOPIDOGREL	684	0.214892
	ESCITALOPRAM	315	0.0989636
	IMIPRAMINE	17	0.00534089
	SERTRALINE	3010	0.945652
	VORICONAZOLE	159	0.049953
