# Supplementary material for: Pharmacogenetics and adverse drug reports: Insights from a United Kingdom national pharmacovigilance database
Source: PLoS Med. 2025 Mar 27;22(3):e1004565. doi: 10.1371/journal.pmed.1004565 (PMC11949333; doi:10.1371/journal.pmed.1004565)
Supplement: S6 Table — (XLSX) [file pmed.1004565.s006.xlsx]

## Sheet: S6
Supplementary Table 6
Number and percenateg of PGx assoicated adverse drug reactions stratified by prescriber category. PGx = Pharmacogenomic. ADR = Adverse drug reaction.
Prescriber category	Number of PGx ADR reports	% of PGx Drug ADR reports
Cardiovascular	28279	24.4229
Oncology	5959	5.14643
Psychiatry	54846	47.3672
Neurology	11793	10.1849
Infectious Disease	7820	6.75366
Gastroenterology	3216	2.77747
Rheumatology	3216	2.77747
Cross Specialty	16020	13.8355
*Cross Specialty medications include analgesics and immunosuppressants prescribed by multiple different specialties for multiple different organ indications (analgesics and immunsuppressants from sup table 1).
