# Supplementary material for: Pharmacogenetics and adverse drug reports: Insights from a United Kingdom national pharmacovigilance database
Source: PLoS Med. 2025 Mar 27;22(3):e1004565. doi: 10.1371/journal.pmed.1004565 (PMC11949333; doi:10.1371/journal.pmed.1004565)
Supplement: S7 Table — (XLSX) [file pmed.1004565.s007.xlsx]

## Sheet: S7
Supplementary Table 7
PGx (number and percentage)associated adverse drug reactions and the prescribing prevalence (number and percentage) over a 20 year period (1993-2013). PGx = Pharmacogenomic. YC = yellow card. ADR = Adverse drug reaction.
Drug	Gene	Number of English primary care population prescribed drug in 20 year period	Number of YC PGx ADR reports in 20 year period	% of English primary care population prescribed drug in 20 year period	% of YC PGx ADR reports in 20 year period
FLECAINIDE	CYP2D6	1511	213	0.5	0.533086
CODEINE	CYP2D6	139784	699	47	1.74942
TRAMADOL	CYP2D6	46585	2369	16	5.92902
FLUOROURACIL	DPYD	4576	373	2	0.933527
TAMOXIFEN	CYP2D6	5145	946	2	2.3676
CLOPIDOGREL	CYP2C19	16232	1723	5	4.31224
WARFARIN	VKORC1 + CYP2C9	17951	2021	6	5.05806
CITALOPRAM	CYP2C19	34553	2866	12	7.17289
ESCITALOPRAM	CYP2C19	4611	648	2	1.62178
PAROXETINE	CYP2D6	16405	6084	6	15.2267
SERTRALINE	CYP2C19	13733	2036	5	5.09561
VENLAFAXINE	CYP2D6	7667	4213	3	10.5441
AMITRIPTYLINE	CYP2D6	58064	661	19	1.65432
CLOMIPRAMINE	CYP2C19 + CYP2D6	2680	191	0.9	0.478026
DOXEPIN	CYP2D6	1251	55	0.4	0.137651
IMIPRAMINE	CYP2D6	2225	65	0.8	0.162679
NORTRIPTYLINE	CYP2D6	3859	61	1	0.152668
PHENYTOIN	CYP2C9	1741	540	0.6	1.35149
CARBAMAZEPINE	HLA_A + HLA_B	8090	1473	3	3.68656
METOPROLOL	CYP2D6	3446	98	1	0.24527
ARIPIPRAZOLE	CYP2D6	269	723	0.1	1.80949
HALOPERIDOL	CYP2D6	1273	296	0.4	0.740815
SIMVASTATIN	SLCO1B1	94681	4705	32	11.7755
AZATHIOPRINE	TPMT	1792	853	0.6	2.13485
TACROLIMUS	CYP3A5	887	426	0.3	1.06617
