# Supplementary material for: Pharmacogenetics and adverse drug reports: Insights from a United Kingdom national pharmacovigilance database
Source: PLoS Med. 2025 Mar 27;22(3):e1004565. doi: 10.1371/journal.pmed.1004565 (PMC11949333; doi:10.1371/journal.pmed.1004565)
Supplement: S8 Table — (XLSX) [file pmed.1004565.s008.xlsx]

## Sheet: S8
Supplementary Table 8
Number and percentage of pharmacogenomic mitigatable adverse drug reactions of oestrogen drugs. PE = pulmonary embolism. DVT = deep vein thrombosis.
Drug	Event	Number of Nonserious reports	Number of Serious reports	Number of Fatal reports	% of Nonserious reports	% of Serious reports	% of Fatal reports
ESTRADIOL	DVT	0	102	3	0	0.404441	0.0118953
	PE	0	124	10	0	0.491673	0.0396511
	Other	3508	3317	19	13.9096	13.1523	0.075337
ETHINYLESTRADIOL	DVT	0	1343	105	0	5.32514	0.416336
	PE	0	1097	297	0	4.34972	1.17764
	Other	3466	7957	314	13.7431	31.5504	1.24504
MESTRANOL	DVT	0	344	24	0	1.364	0.0951626
	PE	0	187	47	0	0.741475	0.18636
	Other	530	1171	58	2.10151	4.64314	0.229976
ESTROGEN	DVT	0	78	11	0	0.309278	0.0436162
	PE	0	77	21	0	0.305313	0.0832672
	Other	447	731	20	1.7724	2.89849	0.0793021
DIETHYLSTILBESTROL	DVT	0	12	4	0	0.0475813	0.0158604
	PE	0	9	12	0	0.035686	0.0475813
	Other	10	56	13	0.0396511	0.222046	0.0515464
ESTROPIPATE	DVT	0	6	0	0	0.0237906	0
	PE	0	4	0	0	0.0158604	0
	Other	26	34	0	0.103093	0.134814	0
ESTRAMUSTINE	DVT	0	0	0	0	0	0
	PE	0	0	0	0	0	0
	Other	4	22	7	0.0158604	0.0872324	0.0277557
ESTRONE	DVT	0	0	0	0	0	0
	PE	0	0	0	0	0	0
	Other	12	13	0	0.0475813	0.0515464	0
ESTETROL	DVT	0	0	0	0	0	0
	PE	0	0	0	0	0	0
	Other	0	1	0	0	0.00396511	0
