# Supplementary material for: Pharmacogenetics and adverse drug reports: Insights from a United Kingdom national pharmacovigilance database
Source: PLoS Med. 2025 Mar 27;22(3):e1004565. doi: 10.1371/journal.pmed.1004565 (PMC11949333; doi:10.1371/journal.pmed.1004565)
Supplement: S9 Table — (XLSX) [file pmed.1004565.s009.xlsx]

## Sheet: S9
Supplementary Table 9
Psychiatric pharmacogenomic drugs stratified by type of adverse drug reaction (cardiac arrhythmia or other) and the level of seriousness.
Drug	Event	Number of Nonserious reports	Number of Serious reports	Number of Fatal reports	Total number of reports	% of Nonserious reports	% of Serious reports	% of Fatal reports	% Total
AMITRIPTYLINE	Cardiac arrhythmias	1	167	17	185	0.00206975	0.345648	0.0351858	0.382904
	Other	1095	2405	174	3674	2.26638	4.97775	0.360137	7.60426
ARIPIPRAZOLE	Cardiac arrhythmias	0	116	8	124	0	0.240091	0.016558	0.256649
	Other	469	2522	161	3152	0.970713	5.21991	0.33323	6.52385
CITALOPRAM	Cardiac arrhythmias	4	195	17	216	0.008279	0.403601	0.0351858	0.447066
	Other	1921	4379	230	6530	3.97599	9.06344	0.476043	13.5155
CLOMIPRAMINE	Cardiac arrhythmias	0	41	12	53	0	0.0848598	0.024837	0.109697
	Other	368	625	55	1048	0.761668	1.29359	0.113836	2.1691
DOXEPIN	Cardiac arrhythmias	0	8	0	8	0	0.016558	0	0.016558
	Other	93	151	8	252	0.192487	0.312532	0.016558	0.521577
ESCITALOPRAM	Cardiac arrhythmias	0	23	0	23	0	0.0476043	0	0.0476043
	Other	432	924	39	1395	0.894132	1.91245	0.0807203	2.8873
HALOPERIDOL	Cardiac arrhythmias	0	66	14	80	0	0.136604	0.0289765	0.16558
	Other	188	1116	105	1409	0.389113	2.30984	0.217324	2.91628
IMIPRAMINE	Cardiac arrhythmias	0	26	8	34	0	0.0538135	0.016558	0.0703715
	Other	271	409	43	723	0.560902	0.846528	0.0889993	1.49643
NORTRIPTYLINE	Cardiac arrhythmias	0	22	3	25	0	0.0455345	0.00620925	0.0517438
	Other	181	367	30	578	0.374625	0.759598	0.0620925	1.19632
PAROXETINE	Cardiac arrhythmias	0	152	15	167	0	0.314602	0.0310463	0.345648
	Other	3985	6828	185	10998	8.24796	14.1323	0.382904	22.7631
PIMOZIDE	Cardiac arrhythmias	0	20	8	28	0	0.041395	0.016558	0.057953
	Other	32	104	20	156	0.066232	0.215254	0.041395	0.322881
SERTRALINE	Cardiac arrhythmias	0	149	18	167	0	0.308393	0.0372555	0.345648
	Other	2926	5831	210	8967	6.05609	12.0687	0.434648	18.5595
VENLAFAXINE	Cardiac arrhythmias	3	295	39	337	0.00620925	0.610576	0.0807203	0.697506
	Other	2091	4831	185	7107	4.32785	9.99897	0.382904	14.7097
ZUCLOPENTHIXOL	Cardiac arrhythmias	0	55	13	68	0	0.113836	0.0269068	0.140743
	Other	112	638	61	811	0.231812	1.3205	0.126255	1.67857
