# Supplementary material for: Pharmacogenetics and adverse drug reports: Insights from a United Kingdom national pharmacovigilance database
Source: PLoS Med. 2025 Mar 27;22(3):e1004565. doi: 10.1371/journal.pmed.1004565 (PMC11949333; doi:10.1371/journal.pmed.1004565)
Supplement: S10 Table — (XLSX) [file pmed.1004565.s010.xlsx]

## Sheet: S10
Supplementary Table 10
Psychiatric pharmacogenomic adverse drug reactions stratified by level of seriousness.
Drug	Number of Nonserious	Number of Serious	Number of Fatal	% of Nonserious	% of Serious	% of Fatal
NORTRIPTYLINE	181	389	33	0.374625	0.805133	0.0683018
CLOMIPRAMINE	368	666	67	0.761668	1.37845	0.138673
HALOPERIDOL	188	1182	119	0.389113	2.44645	0.2463
AMITRIPTYLINE	1096	2572	191	2.26845	5.3234	0.395322
PAROXETINE	3985	6980	200	8.24796	14.4469	0.41395
ZUCLOPENTHIXOL	112	693	74	0.231812	1.43434	0.153162
VENLAFAXINE	2094	5126	224	4.33406	10.6095	0.463624
ESCITALOPRAM	432	947	39	0.894132	1.96005	0.0807203
PIMOZIDE	32	124	28	0.066232	0.256649	0.057953
IMIPRAMINE	271	435	51	0.560902	0.900342	0.105557
SERTRALINE	2926	5980	228	6.05609	12.3771	0.471903
ARIPIPRAZOLE	469	2638	169	0.970713	5.46	0.349788
DOXEPIN	93	159	8	0.192487	0.32909	0.016558
CITALOPRAM	1925	4574	247	3.98427	9.46704	0.511228
