# Supplementary material for: Pharmacogenetics and adverse drug reports: Insights from a United Kingdom national pharmacovigilance database
Source: PLoS Med. 2025 Mar 27;22(3):e1004565. doi: 10.1371/journal.pmed.1004565 (PMC11949333; doi:10.1371/journal.pmed.1004565)
Supplement: S11 Table — (XLSX) [file pmed.1004565.s011.xlsx]

## Sheet: S11
Supplementary Table 11		Clinical Pharmacogenetics Implementation Consortium list of clinically actionable drugs with a pharmacogenomic indication and their associated genes.
Gene	Drug
HLA-B	abacavir
HLA-B	allopurinol
MT-RNR1	amikacin
CYP2C19, CYP2D6	amitriptyline
UGT1A1	atazanavir
CYP2D6	atomoxetine
SLCO1B1	atorvastatin
NUDT15, TPMT	azathioprine
DPYD	capecitabine
HLA-A, HLA-B	carbamazepine
CYP2C9	celecoxib
CYP2C19	citalopram
CYP2C19	clopidogrel
CYP2D6	codeine
G6PD	dapsone
CACNA1S, RYR1	desflurane
CYP2B6	efavirenz
CACNA1S, RYR1	enflurane
CYP2C19	escitalopram
DPYD	fluorouracil
CYP2C9	flurbiprofen
CYP2C9, SLCO1B1	fluvastatin
CYP2C9, HLA-B	fosphenytoin
MT-RNR1	gentamicin
CACNA1S, RYR1	halothane
CYP2C9	ibuprofen
UGT1A1	irinotecan
CACNA1S, RYR1	isoflurane
MT-RNR1	kanamycin
CYP2C19	lansoprazole
SLCO1B1	lovastatin
CYP2C9	meloxicam
NUDT15, TPMT	mercaptopurine
CACNA1S and RYR1	methoxyflurane
G6PD	methylene blue
MT-RNR1	neomycin
MT-RNR1	netilmicin
G6PD	nitrofurantoin
CYP2D6	nortriptyline
CYP2C19	omeprazole
HLA-B	oxcarbazepine
CYP2C19	pantoprazole
CYP2D6	paroxetine
G6PD	pegloticase
HLA-B, CYP2C9	phenytoin
CYP2C9	piroxicam
SLCO1B1	pravastatin
G6PD	primaquine
G6PD	rasburicase
ABCG2, SLCO1B1	rosuvastatin
CYP2C19	sertraline
CACNA1S, RYR1	sevoflurane
SLCO1B1	simvastatin
MT-RNR1	streptomycin
CACNA1S, RYR1	succinylcholine ( suxamethonium)
CYP3A5	tacrolimus
CYP2D6	tamoxifen
CYP2C9	tenoxicam
NUDT15 and TPMT	thioguanine
MT-RNR1	tobramycin
CYP2D6	tramadol
CYP2C19	voriconazole
CYP2D6	vortioxetine
CYP2C9, CYP4F2, VKORC1	warfarin
